# Supplementary material for: Mechanosensitive Channel PIEZO1 Senses Shear Force to Induce KLF2/4 Expression via CaMKII/MEKK3/ERK5 Axis in Endothelial Cells
Source: Cells. 2022 Jul 13;11(14):2191. doi: 10.3390/cells11142191 (PMC9317998; doi:10.3390/cells11142191)
Supplement: Supplementary file 1 [file cells-11-02191-s001.zip]

Archive with 1 entries (1 files):
- cells-1778112-supplementary.pdf
